# Supplementary material for: Correction to: A Versatile Vector Toolkit for Functional Analysis of Rice Genes
Source: Rice (N Y). 2018 Sep 7;11:49. doi: 10.1186/s12284-018-0238-x (PMC6128949; doi:10.1186/s12284-018-0238-x)
Supplement: Supplementary file 1 — Updated Table S1, the full supplementary materials can be downloaded from the original publication. (XLSX 10 kb) [file 12284_2018_238_MOESM1_ESM.xlsx]

## Sheet: Sheet1
Table S1. List of the 42 vectors generated in this study
No.	Vector name	NCBI Accession #	Description
1	pRTE	MH325168	Transient expression, promotor free, tag free
2	pRTEcYFP	MH325169	Transient expression, promotor free, C terminal mVenus tag
3	pRTV	MH325170	Transient over-expression, Ubip promotor, tag free
4	pRTVnHA	MH325171	Transient over-expression, Ubip promotor, N terminal 4×HA tag
5	pRTVnMyc	MH347264	Transient over-expression, Ubip promotor, N terminal 4×cMyc tag
6	pRTVnGFP	MH347265	Transient over-expression, Ubip promotor, N terminal EGFP tag
7	pRTVnYFP	MH347266	Transient over-expression, Ubip promotor, N terminal mVenus tag
8	pRTVnRFP	MH347267	Transient over-expression, Ubip promotor, N terminal TagRFP tag
9	pRTVcHA	MH373670	Transient over-expression, Ubip promotor, C terminal 4×HA tag
10	pRTVcMyc	MH373671	Transient over-expression, Ubip promotor, C terminal 3×cMyc tag
11	pRTVcGFP	MH373672	Transient over-expression, Ubip promotor, C terminal EGFP tag
12	pRTVcYFP	MH373673	Transient over-expression, Ubip promotor, C terminal mVenus tag
13	pRTVcRFP	MH373674	Transient over-expression, Ubip promotor, C terminal TagRFP tag
14	pRTVnVN	MH373675	Transient BiFC, N terminal mVenusN-HA tag
15	pRTVnVC	MH373676	Transient BiFC, N terminal mVenusC-cMyc tag
16	pRTVcVN	MH373677	Transient BiFC, C terminal HA-mVenusN tag
17	pRTVcVC	MH373678	Transient BiFC, C terminal cMyc-mVenusC tag
18	pRHE	MH373679	Stable expression, Hygromycin, promotor free, tag free
19	pRHEcHA	MH383102	Stable expression, Hygromycin, promotor free, C terminal 4×HA tag
20	pRHEcMyc	MH383103	Stable expression, Hygromycin, promotor free, C terminal 3×cMyc tag
21	pRHEcYFP	MH383104	Stable expression, Hygromycin, promotor free, C terminal mVenus tag
22	pRHV	MH383105	Stable over-expression, Hygromycin, Ubip promotor, tag free
23	pRHVnHA	MH383106	Stable over-expression, Hygromycin, Ubip promotor, N terminal 4×HA tag
24	pRHVnMyc	MH397715	Stable over-expression, Hygromycin, Ubip promotor, N terminal 4×cMyc tag
25	pRHVnGFP	MH397716	Stable over-expression, Hygromycin, Ubip promotor, N terminal EGFP tag
26	pRHVcHA	MH397717	Stable over-expression, Hygromycin, Ubip promotor, C terminal 4×HA tag
27	pRHVcMyc	MH397718	Stable over-expression, Hygromycin, Ubip promotor, C terminal 3×cMyc tag
28	pRHVcGFP	MH397719	Stable over-expression, Hygromycin, Ubip promotor, C terminal EGFP tag
29	pRHVcRFP	MH397720	Stable over-expression, Hygromycin, Ubip promotor, C terminal TagRFP tag
30	pRGE	MH423061	Stable expression, G418, promotor free, tag free
31	pRGEcHA	MH423062	Stable expression, G418, promotor free, C terminal 4×HA tag
32	pRGEcMyc	MH423063	Stable expression, G418, promotor free, C terminal 4×cMyc tag
33	pRGEcYFP	MH427725	Stable expression, G418, promotor free, C terminal mVenus tag
34	pRGV	MH427726	Stable over-expression, G418, Ubip promotor, tag free
35	pRGVcHA	MH450168	Stable over-expression, G418, Ubip promotor, C terminal 4×HA tag
36	pRGVcMyc	MH450169	Stable over-expression, G418, Ubip promotor, C terminal 4×cMyc tag
37	pRGVcGFP	MH450170	Stable over-expression, G418, Ubip promotor, C terminal EGFP tag
38	pRGVcRFP	MH450171	Stable over-expression, G418, Ubip promotor, C terminal TagRFP tag
39	pRHCas9	MH450172	Stable genome editing, Hygromycin, Ubip promotor, 3×Flag-NLS-Cas9-NLS
40	pRGCas9	MH450173	Stable genome editing, G418, Ubip promotor, 3×Flag-NLS-Cas9-NLS
41	pEntry A	MH450174	Entry vector for construction U6P1-sgRNA scaffold
42	pEntry B	MH450175	Entry vector for construction U6P2-sgRNA scaffold
